# Supplementary material for: Reversible and effective cell cycle synchronization method for studying stage-specific processes
Source: Life Sci Alliance. 2025 Mar 4;8(5):e202403000. doi: 10.26508/lsa.202403000 (PMC11880160; doi:10.26508/lsa.202403000)
Supplement: Supplementary file 1 [file LSA-2024-03000_TableS1.xlsx]

## Sheet: Table 1
		Supplementary Table 1
		Inhibitors	Target	Cell cycle	Stock	Recommended concentration	Incubation time	Catalog #
		Palbociclib	CDK4/6	G1	10 mM in DMSO	0.1~0.5 µM	24 hours	MedChemExpress (HY-50767)
		Aphidicolin	DNA polymerase	S (4 to 6 hours after washout)	5 mg/ml in DMSO	2.5 ~ 10 µg/ml	24 hours	MedChemExpress (HY-N6733)
		RO-3306	CDK1	G2	10 mM in DMSO	6 µM	24 hours	MedChemExpress (HY-12529)
		STLC ((+)-S-Trityl-L-cysteine)	Eg5	Prometaphase	10 mM in DMSO	> 5 µM	24 hours	Sigma (164739)
		MG132	Proteasome	Metaphase, Anaphase, Telophase	10 mM in DMSO	10 µM	1 hour (after RO-3306 treatment for 24 hours)	MedChemExpress (HY-13259)
		Thymidine	DNA synthesis	G1	125 mM in ddH2O	2 mM	15-18 hour-wasout for 9 hour-15-18 hour	MedChemExpress (HY-N1150)
		Monastrol	Eg5	Prometaphase	200 mM in DMSO	> 2 µM	24 hours	MedChemExpress (HY-101071A)
		Flavopiridol	CDK1/2	G2	10 mM in DMSO	2 µM	24 hours	MedChemExpress (HY-10006)
		BMS-265246	CDK1/2	G2	10 mM in DMSO	5 µM	24 hours	MedChemExpress (HY-15275)
		Ribociclib	CDK4/6	G1	10 mM in DMSO	2 µM	24 hours	MedChemExpress (HY-15777)
		Abemaciclib	CDK4/6	G1	5 mM in DMSO	2 µM	24 hours	MedChemExpress (HY-16297A)
		HU	Ribonucleotide reductase	S	500 mM in DMSO	2 mM	24 hours	MedChemExpress (HY-B0313)
